# Supplementary material for: Ecological interactions between Gulf of Mexico snappers (Teleostei: Lutjanidae) and invasive red lionfish (Pterois volitans)
Source: PLoS One. 2018 Nov 1;13(11):e0206749. doi: 10.1371/journal.pone.0206749 (PMC6211729; doi:10.1371/journal.pone.0206749)
Supplement: S1 File — (XLSX) [file pone.0206749.s004.xlsx]

## Sheet: Raw Trial Information
Trial	Description	Start Time	Temperature	Salinity	Oxygen	End Time	Crabs Remaining	Consumed	Fish1 L	Fish1 W	Fish2 L	Fish2 W	Fish3 L	Fish3 W	Fish4 L	Fish4 W
1	Lionfish-4	15:05:00	26.6	24.1	7.3	18:05:00	2/10	8	201	97.5	192	87.6	139	28.9	141	30.1
2	Lionfish-4	11:26:00	22.2	28.5	6.28	14:26:00	4/10	6	194	93.3	186	83.3	186	73.7	135	26.5
3	Gray-4	16:04:00	29.3	23	5.98	19:04:00	9/10	1	300	338.1	313	375.9	375	596.8	310	368.3
4	Gray-4	16:40:00	22.9	22.6	7.5	19:40:00	5/10	5	296	326.9	250	206.6	210	126.7	251	214.2
5	3 Red-1 Lion	15:50:00	30.5	23	5.55	18:52:00	2/10	8	320	490	170	40	180	70	200	60
6	Red-4	10:28:00	29.1	22.5	5.78	13:28:00	9/10	1	185	90	228	140	212	110	195	100
7	Red-3	15:20:00	30.5	20.5	6.7	18:20:00	7/10	3	195	130	185	80	350	520
8	3 Lane-1 Lion	15:25:00	30.5	19.2	6.3	18:25:00	8/10	2	350	430	275	240	160	70	190	60
9	Lane-3	12:15:00	28.1	21	6.06	15:15:00	7/10	3	160	50	200	110	162	60
10	3 Lane-1 Lion	15:05:00	28.6	16.8	7.8	18:05:00	3/10	7	178		155		160		200
11	Lion-1	15:00:00	28.65	19.97	7.37	18:03:00	12/12	0	190	50
12	Lion-4	15:05:00	28.65	19.97	7.37	18:05:00	2/10	8	205	70	140	20	195	60	138	20
13	Lion-1	14:05:00	27.39	24.65	7.76	17:05:00	3/10	7	200
14	3 Lane-1 Lion	14:00:00	27.39	24.65	7.76	17:00:00	4/10	6	155		160		180		190	80
15	Lion-1	14:10:00	27.39	24.65	7.76	17:10:00	3/10	7	135
16	Lane-3	12:47:00	25.73	21.84	6.91	15:47:00	1/10	9?	275	120	160	40	155	60
17	Lane-3	13:58:00	25.02	19.88	7.84	16:58:00	1/10	9	180	80	150	40	160	80
18	3 Gray-1 Lion	15:20:00	23.11	24.7	7.65	18:20:00	3/10	7	150	80	155	60	185	110	200	90
19	Gray-3	15:10:00	23.93	25.95	7.6	18:10:00	2/10	8	165		250		180
20	Red-3	15:15:00	23.93	25.95	7.6	18:15:00	3/10	7	260		280		285
21	3 Red-1 Lion	15:40:00	24.2	25.92	7.58	18:40:00	3/10	7	280		280		285		185
22	Red-4	15:30:00	24.2	25.92	7.58	18:30:00	3/10	7	270		265		305		275
23	Red-4	12:10:00	16.5	21.1	8	15:10:00	1/10	9	269	260	283	300	270	270	170	70
24	Red-3	11:53:00	18.8	22.8	6.46	14:53:00	2/10	8	287	312.6	265	268.4	275	316.5
25	3 Gray-1 Lion	15:32:00	21	23.8	5.62	18:32:00	4/10	6	253	249.8	276	267.7	250	196.8	215	119.2
26	3 Gray-1 Lion	15:49:00	21	23.7	5.07	18:49:00	2/10	8	235	156	205	120.6	237	171.2	228	155.2
27	Gray -3	11:49:00	23.7	19.4	9.26	14:49:00	6/10	4	185	90.8	172	69.1	173	73.5
28	Red - 3	11:55:00	22.7	18.8	6.58	14:55:00	0/10	10	263	219.2	225	161.2	285	377
29	Gray-3	11:39:00	21	23.1	5.92	14:39:00	0/10	10	173	68.1	186	89.5	170	69.5
30	Lane-4	10:08:00	14.4	17.1	12.66	13:08:00	8/10?	2	133	38.2	220	207.8	105	18.9	145	46.3
31	Lane-4	14:28:00	14.9	17.1	15.29	17:28:00	10/10	0	440	1350	105	18.5	145	45.1	134	37.1
32	Lane-4	11:06:00	14.8	14.3	16.73	14:06:00	10/10	0	106	18.5	143	46.8	132	38	440	1330

## Sheet: All Behavioral Data per Trial
Description	Species	Temperature	Salinity	Oxygen	Avg L	Swim Around Tank	Swim at Block/Edge	Swim at Center	Huddling	Percent Time Swim Together	Lion Flare Pectorals	Approaches on other fish species	Retreats from other fish species	Prop Time Pursuing Prey	Prey Ignores (no approaches as prey nearby or passes by)	Retreat from Prey	Prey approaches (no pred)	Predatory attempts	Std Consumption	Total Aggressions
3 Gray-1 Lion-Gray	Gray	23.11	24.7	7.65	163.333	58.5	9.68519	2.12037	0.0555556	23.2963	0	342	47	0.0925926	0	1	2.66667	6	1	0
3 Gray-1 Lion-Gray	Gray	21	23.8	5.62	259.667	85.8333	6.85185	0	0	5.68519	0	12	129	0.0462963	0	0	0.666667	0	0	0
3 Gray-1 Lion-Gray	Gray	21	23.7	5.07	225.667	90.3796	4.62963	0	0	10.1389	0	198	16	0	0.666667	0	0	0	0	0
3 Gray-1 Lion-Lion	Lion	23.11	24.7	7.65	200	87.1481	0	7.80556	0	23.2963	6	244	3	0.416667	0	0	13	6	5	0
3 Gray-1 Lion-Lion	Lion	21	23.8	5.62	215	85.2778	0	0	0	5.68519	26	130	0	1.14815	0	0	4	5	3	0
3 Gray-1 Lion-Lion	Lion	21	23.7	5.07	228	59.2222	0	0.185185	0	10.1389	1	14	1	0.37037	0	0	0	3	2	0
3 Lane-1 Lion-Lane	Lane	27.39	24.65	7.76	165	24.8981	6.84259	0	0	17.4167	0	116	14	0	0	0	0	0	0	0
3 Lane-1 Lion-Lane	Lane	28.6	16.8	7.8	164.333	7.53704	3.51852	0	0	2.99074	0	40	16	0	0	0	0	0	0	0
3 Lane-1 Lion-Lane	Lane	30.5	19.2	6.3	261.667	0.444444	1.76852	0	0.0462963	0.0462963	0	1	0	0	1	0	0	0	0	0
3 Lane-1 Lion-Lion	Lion	27.39	24.65	7.76	190	71.3426	0	0.398148	0	17.4167	0	268	0	0.0925926	1	0	1	6	6	0
3 Lane-1 Lion-Lion	Lion	28.6	16.8	7.8	200	100	0	0.555556	0	2.99074	8	133	1	0	0	0	0	9	7	0
3 Lane-1 Lion-Lion	Lion	30.5	19.2	6.3	190	100	0	0.0925926	0.0462963	0.0462963	6	33	0	7.37963	23	1	26	2	2	0
3 Red-1 Lion-Lion	Lion	24.2	25.92	7.58	185	100	0	0.888889	0	8.65741	15	121	1	0	0	0	0	2	1	0
3 Red-1 Lion-Lion	Lion	30.5	23	5.55	200	97.1019	0.0648148	0	0	5.75	2	179	2	0.231481	7	0	3	2	1	0
3 Red-1 Lion-Red	Red	24.2	25.92	7.58	281.667	67.2963	1.71296	6.09259	0.203704	8.65741	0	35	55	0	0	0	0	0	0	0
3 Red-1 Lion-Red	Red	30.5	23	5.55	223.333	24.8241	4.35185	0	0.555556	5.75	0	18	38	0	0.666667	0	0.333333	1.33333	1	0
Gray -3	Gray	23.7	19.4	9.26	176.667	66.5278	28.1667	0	0	0	0	0	0	4.21296	0	0	13.75	2.5	1	0
Gray-3	Gray	23.93	25.95	7.6	198.333	93.1852	0.0277778	0.601852	0	0	0	0	0	0	0.5	0	0	0.5	0.25	0
Gray-3	Gray	21	23.1	5.92	176.333	99.5741	25.1481	0	0	0	0	0	0	0	0	0	0	3	2.5	28.6667
Gray-4	Gray	29.3	23	5.98	324.5	1.7037	21.1111	0	0.398148	0	0	0	0	0	0.75	0	0	0.25	0.25	0.5
Gray-4	Gray	22.9	22.6	7.5	251.75	60.5833	2.62963	34.75	0.703704	0	0	0	0	0	2.25	0	0	0.5	1.25	0
Lane-3	Lane	28.1	21	6.06	174	2.84259	10.6204	0	0	0	0	0	0	0.0925926	0.75	0	0	0.75	0.75	0.333333
Lane-3	Lane	25.73	21.84	6.91	196.667	10.1852	3.47222	0	0	0	0	0	0	0	0	0	0	0	0	0
Lane-3	Lane	25.02	19.88	7.84	163.333	8.5463	1.24074	0.185185	0	0	0	0	0	0.111111	0	0	0	1	0.5	0
Lane-4	Lane	14.4	17.1	12.66	150.75	0	2.77778	0	0	0	0	0	0	0	0	0	0	0	0.5	0
Lane-4	Lane	14.8	14.3	16.73	205.25	0	3.88889	0	0	0	0	0	0	0	0	0	0	0	0	0
Lane-4	Lane	14.9	17.1	15.29	206	0	5.55556	0	0	0	0	0	0	0	0	0	0	0	0	0
Lion-1	Lion	27.39	24.65	7.76	200	100	0	1.35185	0	0	0	0	0	0	0	0	0	0.5	0.5	0
Lion-1	Lion	27.39	24.65	7.76	135	98.0926	0	2.9537	0	0	0	0	0	0	0	0	0	1	1	0
Lion-1	Lion	28.65	19.97	7.37	190	100	0	0	0	0	1	0	0	0	0.25	0	0	0.25	0	0
Lion-4	Lion	28.65	19.97	7.37	169.5	89.0926	0	68.4074	0	0	0	0	0	1.64815	0.25	0	3.75	2	2	0
Lion-4	Lion	22.2	28.5	6.28	175.25	92.1111	0	49.6389	0	0	0	0	0	0.12037	0	0	0.25	1.5	1.5	0
Lion-4	Lion	26.6	24.1	7.3	168.25	63.463	1.38889	31.7222	0	0	0	0	0	1.90741	1.75	0	2.25	2.25	2	0
Red - 3	Red	22.7	18.8	6.58	257.667	98.8333	0.259259	0	0	0	0	0	0	0.888889	0	0	1	4.25	2.5	0
Red-3	Red	18.8	22.8	6.46	275.667	100	0	0	0	0	0	0	0	0.0555556	0	0	0.25	2.5	2	0
Red-3	Red	23.93	25.95	7.6	275	100	0	0	0	0	0	0	0	0	0.25	0	0.75	1.75	1.75	0
Red-3	Red	30.5	20.5	6.7	243.333	96.2963	0.185185	0.240741	0	0	0	0	0	0	0.75	0	1.25	1.25	0.75	0
Red-4	Red	29.1	22.5	5.78	205	78.1111	0.583333	0	0	0	0	0	0	0.0648148	21	0	6.5	0.25	0.25	0
Red-4	Red	16.5	21.1	8	248	100	0.509259	0	0	0	0	0	0	2.14815	0	0	7.75	1	1	0
Red-4	Red	24.2	25.92	7.58	278.75	87.1852	14.5093	0	0	0	0	0	0	0	0	0	0.25	2.25	1.75	0.75
